# Supplementary material for: BullFish: Software for an automated stepwise analysis of positional and postural kinematics of zebrafish locomotion
Source: iScience. 2026 Apr 17;29(6):115798. doi: 10.1016/j.isci.2026.115798 (PMC13156763; doi:10.1016/j.isci.2026.115798)
Supplement: Table S1. The four quantities represent zebrafish position and posture [file mmc2.xlsx]

## Sheet: Sheet1
	Quantity	Description and calculation
	Speed (𝒗)	#VALUE!
	Orientation (𝜽)	#VALUE!
	Bend angle (𝜶)	#VALUE!
	Bend position (k)	#VALUE!
