# Supplementary material for: BullFish: Software for an automated stepwise analysis of positional and postural kinematics of zebrafish locomotion
Source: iScience. 2026 Apr 17;29(6):115798. doi: 10.1016/j.isci.2026.115798 (PMC13156763; doi:10.1016/j.isci.2026.115798)
Supplement: Table S2. List of macro-parameters in BullFish [file mmc3.xlsx]

## Sheet: Sheet1
	Parameter	Unit	Definition	Biological/ Clinical Significance
	General Paramters
	Distance traveled	mm	The distance travelled by the center of mass (C) of the zebrafish during the duration of the video segment.	It is affected by: - Environmental factors: temperature, time of the day, any form of stimuli, etc. - Physiological factors: age, sex, body length, body mass, genetics, etc. - Psychological factors: anxiety, depression, etc. - Pathological factors: disorders of the nervous system, disorders of the musculoskeletal system, etc.
	Overall speed	mm/s	Distance travelled divided by video duration. Alternatively, it can be measured in body length/s to account for the differences in body length among zebrafish.	Similar implications as distance travelled.
	Maximum speed	mm/s	The maximum speed attained by the zebrafish during the video segment.	Similar implications as distance travelled. A high maximum speed can rule out conditions that prohibit locomotion. One example is a critical lesion at the neuromuscular system, such as spinal cord injury.
	Active swimming speed	mm/s	Distance travelled / (Duration of the analyzed video Duration of freezing) It reflects the speed when the zebrafish is swimming. The duration in which the zebrafish freezes is ignored.	Similar implications as distance travelled. When freezing occurs, a high active swimming speed suggests that conditions prohibiting locomotion, such as spinal cord injury, are less likely.
	Duration of freezing	%	Freezing occurs when the zebrafish remains at the same position for three or more seconds. Duration of freezing is the sum of all durations of freezing episodes.	Freezing can represent anxiety, fatigue, akinesia, or hesitance in initiating movement.
	Frequency of freezing	N/A	The number of freezing episodes.	Similar implications as duration of freezing.
	Duration of thigmotaxis	%	The tendency of the zebrafish to stay at the periphery of the swimming zone, measured by the duration spent at the periphery.	Thigmotaxis can represent anxiety, although it can be a type of “wall-hugging” behavior not related to anxiety.
	Meandering	rad/mm	The amount of turning over traveling a certain distance. It is calculated by the sum of all turn angles divided by distance traveled.	It can represent movement without a fixed direction, which can suggest anxiety especially when meandering is increased in the form of erratic swimming. However, meandering can also represent exploratory behavior as zebrafish navigate novel environments.
	Step Parameters
	Step count	N/A	The number of steps.	Increased number of steps might represent increased locomotor activity, but could also be a compensatory mechanism for decreased step length (distance traveled in a step). Decreased number of steps might represent decreased locomotor activity.
	Bend Parameters
	Bend count	N/A	The number of tail bends.	It might be related to the level of locomotor activity. Increased bend count might also represent a compensatory mechanism for a decreased thrust generated from each tail bend, erratic movement, impaired motor coordination, or a specific type of behavior such as exploratory activity.
	Total bend angle	rad	The sum of bend angle changes of all tail bends.	Left-right asymmetry of total bend angle can represent asymmetric motor deficits.
	Total bend duration	s	The sum of bend durations of all tail bends.	Left-right asymmetry of total bend duration can mean that one side is bending more slowly or at a larger angle.
	Turn Parameters
	Turn count	N/A	The number of turns.	It might be related to the level of locomotor activity. Increased turn count might also represent erratic movement or exploratory activity. Left-right asymmetry of turn count can represent asymmetric motor deficits but might be an individual preference.
	Total turn angle	rad	The sum of turn angles of all turns.	Increased total turn angle might represent erratic movement or exploratory activity. Left-right asymmetry of total turn angle might represent asymmetric motor deficits or individual preference.
	Total turn duration	s	The sum of turn durations of all turns.	Increased total turn duration might represent erratic movement or exploratory activity. Left-right asymmetry of total turn duration might mean that one side is turning more slowly or at a larger angle.
