# Supplementary material for: BullFish: Software for an automated stepwise analysis of positional and postural kinematics of zebrafish locomotion
Source: iScience. 2026 Apr 17;29(6):115798. doi: 10.1016/j.isci.2026.115798 (PMC13156763; doi:10.1016/j.isci.2026.115798)
Supplement: Table S3. List of micro-parameters in BullFish [file mmc4.xlsx]

## Sheet: Sheet1
	Parameter	Unit	Definition	Biological/ Clinical Significance
	Acceleration Parameters
	Acceleration	body length/s2	The rate of speed change. It is the slope of the speed-time curve measured at the steepest point of the acceleration.	The acceleration is proportional to the propulsive force generated by the zebrafish, according to Newton’s second law. The force represents muscle strength, while it also requires appropriate motor coordination.
	Speed change	body length/s	The change in speed in an acceleration, from the starting speed to the maximum.	The change in speed is proportional to the change in momentum of the zebrafish, which is the impulse.
	Turn Angle Parameters
	Turn angle (Δθ)	rad	The change in orientation, leftward (anticlockwise; negative) or rightward (clockwise; positive).	The turn angle may depend on muscle strength and flexibility (range of motion) of the zebrafish body.
	Turn angular velocity	rad/s	The rate of change in orientation. It is the slope of the orientation-time curve taken at the steepest point of the turn.	The turn angular velocity may depend on muscle strength, muscle tone, and motor coordination.
	Turn duration	s	The duration from the start to end of turning.	Increased turn duration may result from increased turn angle or decreased turn angular velocity.
	Tail Bend Parameters
	Bend angle (change) (Δα)	rad	The change in bend angle, leftward (clockwise; positive) or rightward (anticlockwise; negative), in a tail bend. To simplify the wording, “change” can be omitted when talking about the micro-parameter (Δα) instead of the variable (α).	Bend angle in zebrafish can indicate the flexibility and coordination of movement, with changes suggesting impaired motor control in PD.
	Bend angular velocity	rad/s	The rate of change in bend angle (α). It is the slope of the α-t curve taken at the steepest point of a tail bend.	Changes in bend angular velocity can suggest abnormalities in muscle strength, muscle tone, or motor coordination.
	Bend position	N/A	The maximum bend position reached in a tail bend.	Bend position reflects the ability to execute agile movements, with deviation indicating potential motor control deficits associated with PD.
	Bend duration	s	The duration from the start to end of a tail bend.	Increased bend duration may result from increased bend angle or decreased bend angular velocity.
	Step Parameters
	Step length	body length	The distance traveled by the zebrafish (center of mass) in an episode of undulatory movement (a step), from the start of burst phase (including tail bends, acceleration, and/or turn), through the coast phase (gliding), to just before the start of the next step. It equals the area under curve of the speed-time curve within the step.	The step length depends on the initial speed, the change in speed after propulsion, and the step duration. Therefore, decreased step length can represent decreased muscle power, or indicate movements in rapid succession.
	Step duration	s	The duration from the start of burst phase to just before the start of the next step.	The step duration indicates the time lag between shifts of robust movements by the zebrafish.
	Coast duration	s	The duration from the end of burst phase to just before the start of the next step. Coasting takes place after active propulsion. The zebrafish is not actively propelling itself but coasting (gliding) forward.	Coast duration reflects motor control efficiency and energy conservation. It can serve as a biomarker for assessing motor dysfunction.
	Coast percent	%	The proportion of the step duration that the zebrafish is coasting.	Similar implications as coast duration.
	Acceleration	Described by acceleration micro-parameters. If there is no acceleration in the step, these micro-parameters are 0.
	Speed change
	Turn angle	Described by turn micro-parameters. If there is no turn in the step, these micro-parameters are 0.
	Turn angular velocity
	Turn duration
	Bend angle reached	rad	The maximum bend angle achieved in a step.	Similar implications as bend angle of a tail bend.
	Bend angle traveled	rad	The total angular distance traveled by the tail in a step. It is the sum of the angular distance traveled in each tail bend.	Increased bend angle traveled may represent increased effort to generate thrust, while decreased bend angle traveled may represent muscle weakness or impaired coordination.
	Bend angular velocity	rad/s	The rate of change in bend angle. It is the slope of the α-t curve taken at the steepest point of the step.	Similar implications as bend angular velocity of a tail bend.
	Bend position	N/A	The maximum bend position reached in a step.	Similar implications as bend position of a tail bend.
	Bend duration (total)	s	The duration from the start of the first tail bend to end of the last tail bend in a step.	Similar implications as bend duration of a tail bend.
	Bend wave frequency	Hz	The number of tail bends divided by the bend duration of the step.	Decreased bend wave frequency may suggest impaired motor coordination, especially for alternating movements, which is implicated in PD.
